# Supplementary material for: Crystal Structure and Noncovalent Interactions of Heterocyclic Energetic Molecules
Source: Molecules. 2022 Aug 4;27(15):4969. doi: 10.3390/molecules27154969 (PMC9370629; doi:10.3390/molecules27154969)
Supplement: Supplementary file 1 [file molecules-27-04969-s001.zip]

Archive with 1 entries (1 files):
- molecules-1786162-supplementary.pdf
